# Supplementary material for: Inter-Individual Variability in tDCS Effects: A Narrative Review on the Contribution of Stable, Variable, and Contextual Factors
Source: Brain Sci. 2022 Apr 20;12(5):522. doi: 10.3390/brainsci12050522 (PMC9139102; doi:10.3390/brainsci12050522)
Supplement: Supplementary file 1 [file brainsci-12-00522-s001.zip]

Archive with 1 entries (1 files):
- brainsci-1625857-supplementary.pdf
